# Supplementary material for: Diffusible fraction of niche BMP ligand safeguards stem-cell differentiation
Source: Nat Commun. 2024 Feb 7;15:1166. doi: 10.1038/s41467-024-45408-7 (PMC10850516; doi:10.1038/s41467-024-45408-7)
Supplement: Supplementary file 4 — Supplementary Data 1 [file 41467_2024_45408_MOESM4_ESM.xlsx]

## Sheet: Sheet1
1. Schneider’s Drosophila medium with L-Glutamine (Fisher Scientific, Catalog # 21720024)
2. penicillin–streptomycin (Life Technologies Corporation, Catalog # 15140122)
3. Gold Seal Rite-On Micro Slides (Thermofisher Scientific, Catalog # 3032002)
4. Coverslips (Electron Microscopy Sciences, Catalog # 7223650)
5. Becker Ringer’s solution: used following ingredients to make it:
NaCL (Sigma-Aldrich Inc Catalog # S7653-5KG)
KCL (Sigma-Aldrich Inc Catalog # P9333-500G)
NaH2PO4 (Sigma-Aldrich Inc Catalog # S0751-500G)
CaCL2 (Sigma-Aldrich Inc Catalog # C1016-100G)
NaHCO3 (Sigma-Aldrich Inc Catalog # S5761-500G)
6. 35mm Glass Bottom Dishes (Nunc) (Fisher Scientific, Catalog # NC0409658)
7. poly-L-lysine (Sigma-Aldrich Inc Catalog # P2636-100MG)
8. phosphate-buffered saline (PBS) (Thermofisher Scientific, Catalog # AM9625)
9. Paraformaldehyde 16% Solution, EM grade (Electron Microscopy Sciences, Catalog # 15710)
10. TritonX-100 (Sigma-Aldrich Inc Catalog # T9284-500ML)
11. VECTASHIELD PLUS with 4’,6-diamidino-2-phenylindole (DAPI) (Vector Labs Inc, Catalog # H-2000-10).
12. Tween-20 (Sigma-Aldrich Inc Catalog # P1379-100ML)
13. chloroquine (Fisher Scientific, Catalog # ICN19391925)
14. 10kDa dextran conjugated to AlexaFluor 647 (Thermo Fisher, Catalog number: D22914)
15. Primary antibodies:
Rat anti-Vasa (RRID: AB_760351, 1:20 DSHB)
Mouse anti-Hts (1B1; RRID: AB_528070, 1:20; DSHB)
Mouse-anti-FasIII (RRID: AB_528238, 1:20, 7G10; DSHB)
Mouse anti-γ-Tubulin (GTU-88; RRID: AB_532292, 1:400; Sigma-Aldrich)
Rabbit anti-pMad (RRID: AB_491015, 1:300) Cell Signaling Technology, Cat# 9516)
Mouse anti-phospho-Histone H3 (Ser10), clone 3H10 (RRID: AB_477061; 1:200, Sigma-Aldrich); Rabbit anti-HA C29F4 (RRID: AB_1549585, 1:300, Cell Signaling Technology, Cat# 3724)
16. Secondary conjugated antibodies: AlexaFluor-conjugated secondary antibodies (Abcam)
Goat Anti-Rabbit IgG H&L (Alexa Fluor 488, Abcam, ab175652)
Goat Anti-Rabbit IgG H&L (Alexa Fluor 647, Abcam, ab150079)
Goat Rat IgG H&L (Alexa Fluor 488, Abcam, ab150157)
Goat Rat IgG H&L (Alexa Fluor 647, Abcam, ab150159)
Goat Anti-Mouse H&L Alexa Fluor 647 (Invitrogen, A21235)
17. Gibson Assembly Master Mix – Assembly (NEB, E2611)
18. Albumin bovine serum, BSA (Sigma-Aldrich A3294-500G)
