# Supplementary material for: Diffusible fraction of niche BMP ligand safeguards stem-cell differentiation
Source: Nat Commun. 2024 Feb 7;15:1166. doi: 10.1038/s41467-024-45408-7 (PMC10850516; doi:10.1038/s41467-024-45408-7)
Supplement: Supplementary file 8 — Source Data [file 41467_2024_45408_MOESM8_ESM.xlsx]

## Sheet: Fig1J
mGL-Dpp FRAP (% recovery values)
	Time (s)	1	2	3	4	5	6	7	8	9	10	11	12	13	Av (Fig1K')
	0	1	1	1	1	1	1	1	1	1	1	1	1	1	1
	10	0	0	0	0	0	0	0	0	0	0	0	0	0	0
	20	0.216186	0.270627	0.0786679	0.101878	0.296	0.172819	0.0245392	0.057698	0.129567	-0.00779239	0.0889696	0.278646	0.0678492	0.136589
	30	0.343372	0.3346	0.139154	0.142085	0.280501	0.221144	0.00993704	0.090867	0.186561	-0.0222787	0.111801	0.346989	0.103051	0.175983
	40	0.287352	0.300099	0.160042	0.110368	0.350597	0.217314	0.0860199	0.114271	0.171761	0.105935	0.11299	0.367063	0.131903	0.193516
	50	0.364949	0.349161	0.183225	0.155941	0.336501	0.235452	0.123644	0.0710384	0.117755	0.150287	0.157948	0.362834	0.162106	0.213142
	60	0.389743	0.380679	0.173311	0.138594	0.330068	0.267314	0.0694455	0.0980502	0.227789	0.0140057	0.112241	0.415332	0.185698	0.215559
	70	0.374247	0.417519	0.177017	0.145797	0.439613	0.23742	0.0680042	0.104141	0.17075	0.0926504	0.150132	0.388491	0.157641	0.224879
	80	0.36647	0.402667	0.174752	0.121835	0.444321	0.281649	0.0574604	0.133735	0.236751	0.12176	0.0983267	0.3974	0.212218	0.234565
	90	0.287118	0.394655	0.195346	0.108273	0.401801	0.282527	0.0493818	0.110232	0.119824	0.0111565	0.160392	0.428837	0.241776	0.214717
	100	0.326355	0.473013	0.165014	0.127127	0.407855	0.313511	0.0485474	0.16409	0.195477	0.178847	0.124857	0.416657	0.191379	0.240979
	110	0.290392	0.384656	0.158336	0.134404	0.373377	0.286622	0.0629978	0.113244	0.110953	0.09114	0.15513	0.437126	0.197408	0.215061
	120	0.240629	0.394187	0.153864	0.128965	0.405106	0.311011	0.063946	0.149624	0.141931	0.172325	0.135799	0.428865	0.211325	0.225968
	130	0.250804	0.450266	0.157483	0.129295	0.407972	0.309601	0.0771069	0.109239	0.212483	0.0597645	0.137032	0.406592	0.220206	0.225219
	140	0.286416	0.474592	0.195316	0.102723	0.360305	0.309441	0.0547675	0.17038	0.200303	0.125124	0.131418	0.36977	0.215877	0.230495
	150	0.230981	0.411146	0.140214	0.119483	0.389724	0.300745	0.0551089	0.170512	0.267362	0.130171	0.138045	0.440904	0.24907	0.234113
	160	0.290334	0.44933	0.167897	0.135176	0.354837	0.305851	0.133088	0.150022	0.115871	0.0378634	0.125385	0.417982	0.215455	0.223007
	170	0.332554	0.43974	0.13939	0.0968062	0.351913	0.329069	0.151293	0.179119	0.224525	0.0713329	0.138177	0.448404	0.25542	0.242903
	180	0.321677	0.447635	0.131535	0.121761	0.392941	0.3	0.116665	0.169486	0.130808	0.147094	0.14432	0.454804	0.224783	0.238731
	190	0.34764	0.515058	0.145421	0.118968	0.367762	0.34234	0.115983	0.165547	0.135313	0.190107	0.140401	0.451449	0.23973	0.251978
	200	0.347407	0.427694	0.103851	0.0999669	0.377939	0.32367	0.114314	0.137774	0.174748	0.11232	0.109115	0.407945	0.223691	0.227726
	210	0.275715	0.426817	0.128916	0.128744	0.423675	0.320293	0.103277	0.174319	0.10176	0.106725	0.127763	0.44426	0.201774	0.228003
	220	0.284896	0.409508	0.113854	0.0785034	0.383437	0.32734	0.0323143	0.176007	0.137887	0.106519	0.116072	0.434025	0.196105	0.215113
	230	0.36916	0.496813	0.117296	0.125767	0.425313	0.332394	0.069711	0.186137	0.181505	0.0151385	0.127235	0.447361	0.230179	0.240308
	240	0.265774	0.457751	0.14698	0.106141	0.396011	0.28758	0.0656527	0.108246	0.150434	0.0834163	0.182475	0.404139	0.209687	0.22033
	250	0.2663	0.574528	0.140449	0.0846044	0.374898	0.356702	0.122506	0.136615	0.0684837	0.0255398	0.12664	0.425679	0.205123	0.223698
	260	0.269049	0.499971	0.12568	0.0891249	0.364692	0.323537	0.0963362	0.0919262	0.13899	0.0865058	0.149273	0.46236	0.206524	0.223382
	270	0.265832	0.577569	0.14951	0.0730641	0.403351	0.31859	0.146097	0.127445	0.149837	0.0697195	0.137032	0.450575	0.215517	0.237242
	280	0.183264	0.500322	0.120061	0.0827667	0.436162	0.333484	0.0617841	0.124632	0.166751	0.0641928	0.112924	0.417108	0.182399	0.214296

## Sheet: Fig2L
Relative pMad intensity (GSCs)
	n=43	n=68	n=22
	mGL-dpp (control)	fasIII >nrv-MT	fasIII >mCD8-MT
	control	NrvMT	mCD8MT
	0.446445	0.337724	0.308194
	0.551317	0.125017	0.406181
	0.272368	0.144194	0.512944
	0.189572	0.310929	0.067472
	0.127121	0.247955	0.198875
	0.375394	0.239584	0.196172
	0.652233	0.148365	0.156336
	-0.00918	0.488282	0.108145
	0.265106	0.554125	0.232494
	0.198072	0.480149	0.220171
	0.015702	0.31357	0.321932
	0.087791	0.496236	0.419246
	0.189744	0.677018	0.327171
	0.828129	0.492871	0.003037
	1.38241	0.373213	0.214492
	0.443982	0.510088	0.346332
	0.131954	0.256338	0.016399
	1.14394	0.440406	0.17802
	0.819024	0.581691	0.463908
	0.454695	0.180257	0.451988
	0.789869	0.090408	0.555604
	0.704626	0.266225	0.164553
	0.525021	0.499623
	0.539965	0.451126
	0.542826	0.341052
	0.309475	-0.0278
	0.679235	0.381327
	0.423557	0.38019
	0.407171	0.364639
	0.353929	0.41384
	0.464357	0.352066
	0.249778	0.306255
	0.346469	0.426952
	0.451868	-0.03862
	0.319716	0.421239
	0.375719	0.402885
	0.386696	0.772903
	0.304368	0.415869
	0.446709	0.519456
	0.341802	0.505894
	0.396753	0.473263
	0.311434	0.410548
	0.337168	0.209301
		0.612206
		0.444042
		0.420964
		0.333634
		0.414517
		0.559321
		0.515306
		0.584358
		0.42747
		0.436758
		0.614055
		0.589596
		0.351813
		0.485802
		0.371852
		0.392663
		0.460091
		0.328095
		0.396005
		0.464141
		0.346591
		0.421106
		0.512703
		0.131129
		0.3275

## Sheet: Fig3E
GSC number
		Day 0-7		Day 14		Day 21
		n=32	n=36	n=20	n=20	n=17	n=23
		Control	nrv-MT	Control	nrv-MT	Control	nrv-MT
		8	9	8	10	5	11
		8	10	9	12	8	8
		9	7	5	10	6	2
		12	9	7	9	7	10
		9	7	9	6	8	8
		8	7	10	11	4	12
		7	8	8	10	6	6
		8	8	6	11	9	7
		8	8	9	9	7	6
		8	8	9	7	4	10
		8	12	6	14	6	8
		9	8	7	11	9	7
		11	8	5	7	7	9
		8	7	7	7	6	11
		8	7	10	10	8	7
		8	6	7	10	7	6
		6	8	7	7	5	7
		8	9	8	9		9
		10	10	5	9		6
		10	12	9	5		7
		7	8				11
		8	10				12
		7	7				11
		7	8
		9	8
		8	7
		7	8
		8	12
		8	8
		8	8
		7	8
		8	7
			10
			8
			7
			8

## Sheet: Fig3H
GSC number
	Pre heat-shock		Post heat-shock		3-day recovery		5-day recovery		7-Day recovery
	mGL-dpp (control)	mGL-dpp, fasIII>nrv-MT	mGL-dpp (control)	mGL-dpp, fasIII>nrv-MT	mGL-dpp (control)	mGL-dpp, fasIII>nrv-MT	mGL-dpp (control)	mGL-dpp, fasIII>nrv-MT	mGL-dpp (control)	mGL-dpp, fasIII>nrv-MT
	n=27	n=27	n=27	n=27	n=27	n=27	n=27	n=27	n=27	n=27
	9	9	0	2	3	11	8	8	11	11
	9	9	1	5	6	11	9	9	12	13
	11	12	1	4	0	10	9	9	11	12
	8	8	0	0	7	10	8	10	9	11
	10	9	2	0	6	4	10	9	12	10
	10	10	1	4	5	10	7	9	8	9
	13	10	4	1	7	8	10	10	8	9
	12	7	2	5	5	6	7	11	9	10
	11	12	0	6	1	9	7	10	7	8
	10	8	0	5	4	6	12	12	11	7
	10	9	2	4	3	9	11	11	7	7
	8	8	2	2	6	9	9	11	9	12
	8	8	0	5	5	3	9	13	11	9
	8	9	1	2	4	7	7	10	12	10
	9	9	4	0	3	7	9	13	8	9
	10	10	3	2	1	10	7	11	8	8
	9	12	4	4	5	9	7	9	11	8
	10	12	2	4	4	12	9	10	9	12
	10	12	0	4	1	9	10	9	7	9
	8	8	2	2	0	8	8	11	7	10
	11	9	0	6	3	11	10	12	11	11
	10	9	0	4	2	12	9	14	11	9
	12	9	2	3	0	8	11	10	9	7
	8	10	0	0	4	8	7	9	12	9
	9	9	0	3	5	7	9	9	8	12
	12	9	2	0	7	3	9	11	9	9
	10	11	4	5	1	7	7	9	10	10

## Sheet: Fig4C
GSC number
		Day 0-7		Day 14		Day 21
		n=27	n=18	n=16	n=15	n=14	n=15
		Control	bam>tkv-RNAi	Control	bam>tkv-RNAi	Control	bam>tkv-RNAi
		9	9	8	11	8	9
		9	11	5	10	6	10
		11	11	9	8	5	6
		10	9	10	9	6	11
		9	10	6	10	7	8
		9	9	9	7	4	9
		7	8	8	9	8	11
		8	11	8	10	6	10
		9	6	8	10	4	8
		10	11	6	11	4	9
		9	7	5	8	6	9
		11	9	6	11	8	10
		10	12	7	10	9	7
		9	11	9	11	9	10
		10	9	7	11		9
		10	10	10
		8	8
		11	11
		8
		8
		10
		9
		8
		8
		7
		11
		9

## Sheet: Fig4G
GSC number
	Pre heat-shock		Post heat-shock		3-day recovery		5-day recovery		7-Day recovery
	Control	bam>tkv-RNAi	Control	bam>tkv-RNAi	Control	bam>tkv-RNAi	Control	bam>tkv-RNAi	Control	bam>tkv-RNAi
	n=15	n=14	n=18	n=17	n=62	n=59	n=15	n=15	n=10	n=12
	11	9	2	3	8	10	9	8	11	12
	9	9	1	2	1	11	8	10	8	8
	8	8	2	3	8	12	10	8	10	9
	10	10	3	8	7	14	8	11	12	9
	11	9	3	7	10	11	13	12	8	10
	9	10	4	9	8	5	11	13	12	13
	11	8	3	0	1	12	11	12	12	11
	12	11	5	6	10	10	11	11	8	11
	8	11	2	4	0	9	9	8	13	10
	11	12	3	5	4	14	8	13	10	10
	7	10	2	7	12	8	11	9		9
	9	8	2	0	7	12	9	10		12
	11	11	0	6	11	10	10	12
	10	7	4	0	11	10	12	10
	10		3	0	9	10	9	12
			0	3	12	9
			2	4	7	10
			4		8	11
					10	9
					8	9
					11	12
					11	10
					9	11
					10	11
					8	10
					6	10
					13	9
					11	9
					9	12
					10	11
					6	13
					8	12
					12	9
					13	8
					9	7
					13	14
					9	15
					9	9
					12	15
					9	8
					11	14
					8	9
					10	13
					4	7
					12	14
					11	10
					10	12
					12	11
					9	12
					7	8
					11	11
					10	11
					9	12
					11	13
					9	13
					10	12
					8	10
					12	13
					9	7
					6
					8
					9

## Sheet: Fig4H
GSC number
	Pre heat-shock			Post heat-shock			3-day recovery			5-day recovery
	n=36	n=26	n=23	n=25	n=25	n=24	n=34	n=25	n=63	n=17	n=26	n=24
	Control	bam >mad RNAi	bam >medea RNAi	Control	bam >mad RNAi	bam >medea RNAi	Control	bam >mad RNAi	bam >medea RNAi	Control	bam >mad RNAi	bam >medea RNAi
	8	7	8	2	3	6	5	10	10	9	11	9
	9	9	8	1	6	0	1	6	6	10	7	8
	9	11	9	0	1	7	3	8	9	11	9	9
	10	10	11	2	5	9	8	5	7	5	11	11
	11	12	8	1	4	3	6	8	4	11	9	11
	9	11	10	5	4	2	2	8	10	8	9	14
	11	9	9	3	4	8	2	7	6	7	10	10
	12	11	10	0	0	0	8	7	9	9	9	9
	9	9	11	0	7	1	3	6	1	9	9	8
	12	8	8	2	4	4	3	9	7	10	11	11
	12	10	8	2	4	6	7	5	8	9	10	14
	9	6	8	2	6	3	5	8	7	9	11	10
	8	6	7	4	4	3	5	8	1	13	12	10
	9	8	8	2	1	2	7	8	9	6	6	9
	10	10	10	0	1	5	8	6	7	8	9	8
	12	5	9	0	3	1	6	7	9	9	8	7
	9	9	8	6	0	4	5	8	8	6	6	6
	6	8	8	3	4	3	1	9	7	6	9	10
	6	7	5	1	0	3	4	7	7		10	9
	5	6	7	3	3	2	9	7	7		3	10
	10	9	7	3	3	3	3	7	8		6	11
	7	7	10	0	0	3	1	9	8		7	7
	14	11	6	5	5	5	8	12	9		7	8
	9	10		3	1	4	10	9	4		8	11
	8	8		2	5		5	3	6		7
	9	8					3		7		6
	8						5		5
	6						8		9
	15						6		8
	9						7		7
	13						4		8
	9						8		7
	9						9		6
	8						4		5
	7								5
	10								6
									8
									7
									4
									9
									7
									8
									5
									7
									7
									10
									12
									6
									13
									11
									9
									11
									8
									6
									10
									9
									8
									6
									12
									9
									8
									8
									10

## Sheet: Fig5J
control pMad	dpp HA trap	gbb HA trap
0.373662	0.179212	0.178733
0.537431	0.258858	0.168899
0.356593	0.179885	0.356453
0.385815	0.104511	0.214158
0.509701	0.19988	0.126691
0.210427	0.19936	0.195343
0.924205	0.197608	0.190559
0.597735	0.194863	0.223406
0.307695	0.227144	0.284836
0.513705	0.205943	0.261623
0.620781	0.18345	0.236651
0.759544	0.55596	0.265987
1.47631	0.221274	0.140096
0.659897	0.154387	0.20613
0.438917	0.163942	0.15005
0.29515	0.228316	0.209081
0.569838	0.172616	0.162702
0.510807	0.216084	0.200806
	0.239909	0.19934
		0.268792
		0.151529
		0.542208
		0.35065

## Sheet: Fig5K
pre control	pre punt 39025	pre punt 35701	pre sax 42546	post control	post punt 39025	post punt 35701	post sax 42546	day3 control	day3 punt 39025	day3 punt 35701	day3 sax 42546	day5 control	day5 punt 39025	day5 punt 35701	day5 sax 42546
8	9	10	11	3	7	7	4	0	11	6	10	9	12	8	9
13	9	8	7	0	8	2	3	11	9	10	10	9	9	6	9
12	11	9	10	4	6	5	5	6	8	7	8	8	7	7	7
10	10	9	8	2	6	5	6	2	7	8	10	8		9	10
13	12	9	10	2	6	4	6	6	8	9	9	7		8	10
12	9	11	9	4	7	6	5	6	9	7	10	12		9	9
10	13	11	8	5	7	4	6	3	8	7	8	10		10	13
9	10	12	9	4	8	3	3	6	9	5	10	9		8	12
12	13	8	8	4	8	6		5	10	8	10	12		8
14	12	10		5	8	5		6	9	8	11	9		10
13	13	8		3	9	7		6	11	12	13	8		12
13	11	10		0	10	5		8	8	10	8	9		11
7	12	7		4	6	7		9	8	9	9	9		10
11	8	9		2	6	5		4	11	9	7	0		10
10		9		2	3	4		9	8	7	10	8		9
10		13		4		6		4		4	10	8		11
8		11		5		6		8		11	8	5		8
12		14		4		8		8		7		11		7
9		14		4		9		8		11		11		7
10		9		5		6		5		4		12		7
10		12				6		4		7		9		10
9		11				5		6		8
8						5		7		9
9						2				7
11						3				6
8										8
9										6
10										5
13										8
14										9
10										7
13										8
8										2
9										7
6

## Sheet: Fig6F
control	mgl trap		control	dpp trap		Control	tkvi	madi
78.822	45.559		68.035	22.231		116.412	37.881	41.675
79.52	38.652		123.929	32.302		141.2	36.882	38.878
121.672	34.397		91.238	37.735		65.21	34.66	47.591
110.651	31.442		63.16	29.304		104.428	44.721	29.815
112.121	35.202		64.066	32.804		94.89	43.802	45.855
83.181	41.911		78.564	31.096		86.7	27.564	33.589
88.977	34.614		112.455	41.15		97.028	40.438	36.92
75.661	34.007		45.294	34.813		114.468	30.983	26.974
83.336	36.069		112.211	27.691		88.314	39.569	29.198
64.259	49.072		32.171	32.008		109.912	49.218	33.56
105.69	41.851			48.761		80.071	34.942	35.7
69.846	33.746			29.971		91.122	31.995	41.613
48.672	42.426			37.937		92.325	32.988	25.517
60.364	25.399			54.92		94.437	29.915	44.799
65.803	23.362			44.042			38.264
	33.644			86.283
				51.132

[truncated: 9 more sheets: Fig6H, Fig7B, Fig7J, FigS1A, FigS2G, FigS2H, FigS3A, FigS4C, FigS5F]
